# Supplementary material for: MYB Transcription Factor Family in Pearl Millet: Genome-Wide Identification, Evolutionary Progression and Expression Analysis under Abiotic Stress and Phytohormone Treatments
Source: Plants (Basel). 2023 Jan 12;12(2):355. doi: 10.3390/plants12020355 (PMC9865524; doi:10.3390/plants12020355)
Supplement: Supplementary file 1 [file plants-12-00355-s001.zip]

Archive with 10 entries (10 files):
- Additional Figure S1.tiff
- Additional Figure S2a.pdf
- Additional Figure S2b.pdf
- Additional Figure S2c.pdf
- Additional figure S3a.jpg
- Additional figure S3b.jpg
- Additional figure s4.tif
- Additional Table S1.xlsx
- Additional Table S2.xlsx
- Additional Table S3.xlsx
